# Supplementary material for: A Comprehensive Quality Analysis of Different Colors of Medicinal and Edible Honeysuckle
Source: Foods. 2023 Aug 20;12(16):3126. doi: 10.3390/foods12163126 (PMC10453482; doi:10.3390/foods12163126)
Supplement: Supplementary file 1 [file foods-12-03126-s001.zip]

Archive with 1 entries (1 files):
- foods-2524438-supplementary.pdf
